# Supplementary material for: Whole-brain meso-vein imaging in living humans using fast 7-T MRI
Source: Sci Adv. 2026 Jan 9;12(2):eaea4540. doi: 10.1126/sciadv.aea4540 (PMC12787541; doi:10.1126/sciadv.aea4540)
Supplement: Supplementary file 2 — Movies S1 and S2 [file sciadv.aea4540_movies_s1_and_s2.zip]

Archive with 2 entries (2 files):
- aea4540_movie_s1.mp4
- aea4540_movie_s2.mp4
